# Supplementary material for: Lung Cancer Clinical Trials with a Seamless Phase II/III Design: Systematic Review
Source: J Clin Med. 2022 Dec 2;11(23):7176. doi: 10.3390/jcm11237176 (PMC9739886; doi:10.3390/jcm11237176)
Supplement: Supplementary file 1 [file jcm-11-07176-s001.zip]

Archive with 1 entries (1 files):
- jcm-2025759-supplementary.pdf
